# Supplementary material for: Penta­cyclo­[9.3.1.12,6.14,8.19,13]octa­deca-1(2),8(9)-diene
Source: Acta Crystallogr Sect E Struct Rep Online. 2012 Jun 20;68(Pt 7):o2150. doi: 10.1107/S1600536812026785 (PMC3393958; doi:10.1107/S1600536812026785)
Supplement: Supplementary file 1 [file e-68-o2150-sup1.cif]

##############################################################################
#                                                                            #
# This CIF contains the data in a paper accepted for publication in          #
# Acta Crystallographica Section E. It conforms to the requirements of       #
# Notes for Authors for Acta Crystallographica Section E, and has been       #
# peer reviewed under the auspices of the IUCr Commission on Journals.       #
#                                                                            #
# Full details of the Crystallographic Information File format               #
# are given in the paper "The Crystallographic Information File (CIF):       #
# a New Standard Archive File for Crystallography" by S. R. Hall, F. H.      #
# Allen and I. D. Brown [Acta Cryst. (1991), A47, 655-685].                  #
#                                                                            #
# The current version of the core CIF dictionary is obtainable from          #
# ftp://ftp.iucr.org/pub/cif_core.dic.                                       #
#                                                                            #
# Software is freely available for graphical display of the structure(s)     #
# in this CIF. For information consult the CIF software page                 #
# http://www.iucr.org/resources/cif/software.                                #
#                                                                            #
# This file may be used for bona fide research purposes within the           #
# scientific community so long as proper attribution is given to the journal # 
# article from which it was obtained.                                        #
#                                                                            #
##############################################################################
data_global
_audit_creation_method     SHELXL-97
_journal_date_recd_electronic     2012-05-09
_journal_date_accepted     2012-06-13
_journal_name_full     'Acta Crystallographica, Section E'
_journal_year     2012
_journal_volume     68
_journal_issue      7
_journal_page_first     o2150
_journal_page_last     o2150
_journal_paper_category     QO
_journal_paper_doi     10.1107/S1600536812026785
_journal_coeditor_code     ZJ2078
_publ_contact_author_name     'Savvas Ioannou'
_publ_contact_author_address
;
Chemistry Department
University of Cyprus
Nicosia 1678
Cyprus
;
_publ_contact_author_email     'ioannou.savvas@ucy.ac.cy'
_publ_contact_author_fax     '+357 2289 2801'
_publ_contact_author_phone     '+357 2289 2796'
_publ_section_title
;
Pentacyclo[9.3.1.1^2,6^.1^4,8^.1^9,13^]octadeca-1(2),8(9)-diene
;
loop_
    _publ_author_name
    _publ_author_footnote
    _publ_author_address
    'Ioannou, Savvas' ?
;
Chemistry Department
University of Cyprus
Nicosia 1678
Cyprus
;
    'Moushi, Eleni' .
;
Chemistry Department
University of Cyprus
Nicosia 1678
Cyprus
;
_chemical_name_systematic
;
Pentacyclo[9.3.1.1^2,6^.1^4,8^.1^9,13^]octadeca-1(2),8(9)-diene
;
_chemical_name_common     ?
_chemical_formula_moiety     'C18 H24'
_chemical_formula_sum     'C18 H24'
_chemical_formula_weight     240.37
_chemical_melting_point     ?
_symmetry_cell_setting     orthorhombic
_symmetry_space_group_name_H-M     'C c m b'
_symmetry_space_group_name_Hall     '-C 2bc 2bc'
loop_
    _symmetry_equiv_pos_as_xyz
    'x, y, z'
    '-x+1/2, -y, z+1/2'
    'x, -y+1/2, -z+1/2'
    '-x, y, -z'
    'x+1/2, y+1/2, z'
    '-x+1, -y+1/2, z+1/2'
    'x+1/2, -y+1, -z+1/2'
    '-x+1/2, y+1/2, -z'
    '-x, -y, -z'
    'x-1/2, y, -z-1/2'
    '-x, y-1/2, z-1/2'
    'x, -y, z'
    '-x+1/2, -y+1/2, -z'
    'x, y+1/2, -z-1/2'
    '-x+1/2, y, z-1/2'
    'x+1/2, -y+1/2, z'
_cell_length_a     8.5855(6)
_cell_length_b     15.6618(10)
_cell_length_c     9.3156(6)
_cell_angle_alpha     90.00
_cell_angle_beta     90.00
_cell_angle_gamma     90.00
_cell_volume     1252.62(14)
_cell_formula_units_Z     4
_cell_measurement_reflns_used     1022
_cell_measurement_theta_min     3.3918
_cell_measurement_theta_max     28.8636
_cell_measurement_temperature     100(2)
_exptl_crystal_description     'Polyhedral'
_exptl_crystal_colour     'Colorless'
_exptl_crystal_size_max     0.15
_exptl_crystal_size_mid     0.07
_exptl_crystal_size_min     0.04
_exptl_crystal_density_diffrn     1.275
_exptl_crystal_density_meas     ?
_exptl_crystal_density_method     'not measured'
_exptl_crystal_F_000     528
_exptl_absorpt_coefficient_mu     0.071
_exptl_absorpt_correction_type     multi-scan
_exptl_absorpt_process_details     '(CrysAlis RED; Oxford Diffraction, 2008)'
_exptl_absorpt_correction_T_min     0.52997
_exptl_absorpt_correction_T_max     1.00000
_exptl_special_details     ?
_diffrn_ambient_temperature     100(2)
_diffrn_radiation_type     MoK\a
_diffrn_radiation_wavelength     0.71073
_diffrn_radiation_source     'SuperNova (Mo) X-ray Source'
_diffrn_radiation_monochromator     'mirror'
_diffrn_measurement_device_type
                                  'Oxford Diffraction SuperNova Dual (Cu) Atlas'
_diffrn_measurement_method     '\w scans'
_diffrn_detector_area_resol_mean     10.4223
_diffrn_reflns_number     2341
_diffrn_reflns_av_R_equivalents     0.0332
_diffrn_reflns_av_sigmaI/netI     0.0283
_diffrn_reflns_theta_min     3.48
_diffrn_reflns_theta_max     25.99
_diffrn_reflns_theta_full     25.99
_diffrn_measured_fraction_theta_max     0.997
_diffrn_measured_fraction_theta_full     0.997
_diffrn_reflns_limit_h_min     -10
_diffrn_reflns_limit_h_max     9
_diffrn_reflns_limit_k_min     -19
_diffrn_reflns_limit_k_max     18
_diffrn_reflns_limit_l_min     -11
_diffrn_reflns_limit_l_max     8
_diffrn_standards_number     ?
_diffrn_standards_interval_count     ?
_diffrn_standards_interval_time     ?
_diffrn_standards_decay_%     ?
_refine_special_details
;
Refinement of <i>F</i>^2^ against ALL reflections. The weighted <i>R</i>-factor
<i>wR</i> and goodness of fit <i>S</i> are based on <i>F</i>^2^, conventional
<i>R</i>-factors <i>R</i> are based on <i>F</i>, with <i>F</i> set to zero for
negative <i>F</i>^2^. The threshold expression of <i>F</i>^2^ >
\s(<i>F</i>^2^) is used only for calculating <i>R</i>-factors(gt) <i>etc</i>.
and is not relevant to the choice of reflections for refinement.
<i>R</i>-factors based on <i>F</i>^2^ are statistically about twice as large
as those based on <i>F</i>, and <i>R</i>- factors based on ALL data will be
even larger.
;
_reflns_number_total     640
_reflns_number_gt     514
_reflns_threshold_expression     I>2sigma(I)
_refine_ls_structure_factor_coef     Fsqd
_refine_ls_matrix_type     full
_refine_ls_R_factor_all     0.0533
_refine_ls_R_factor_gt     0.0425
_refine_ls_wR_factor_gt     0.1133
_refine_ls_wR_factor_ref     0.1169
_refine_ls_goodness_of_fit_ref     1.064
_refine_ls_restrained_S_all     1.064
_refine_ls_number_reflns     640
_refine_ls_number_parameters     62
_refine_ls_number_restraints     0
_refine_ls_hydrogen_treatment     mixed
_refine_ls_weighting_scheme     calc
_refine_ls_weighting_details
         'calc w=1/[\s^2^(Fo^2^)+(0.0549P)^2^+0.8624P] where P=(Fo^2^+2Fc^2^)/3'
_atom_sites_solution_hydrogens     geom
_atom_sites_solution_primary     direct
_atom_sites_solution_secondary     difmap
_refine_ls_shift/su_max     0.000
_refine_ls_shift/su_mean     0.000
_refine_diff_density_max     0.437
_refine_diff_density_min     -0.161
_refine_ls_extinction_method     none
_refine_ls_extinction_coef     ?
loop_
    _atom_type_symbol
    _atom_type_description
    _atom_type_scat_dispersion_real
    _atom_type_scat_dispersion_imag
    _atom_type_scat_source
    'C' 'C' 0.0033 0.0016
                         'International Tables Vol C Tables 4.2.6.8 and 6.1.1.4'
    'H' 'H' 0.0000 0.0000
                         'International Tables Vol C Tables 4.2.6.8 and 6.1.1.4'
_computing_data_collection     'CrysAlis CCD (Oxford Diffraction, 2008)'
_computing_cell_refinement     'CrysAlis CCD (Oxford Diffraction, 2008)'
_computing_data_reduction     'CrysAlis RED (Oxford Diffraction, 2008)'
_computing_structure_solution     'SHELXS97 (Sheldrick, 2008)'
_computing_structure_refinement     'SHELXL97 (Sheldrick, 2008)'
_computing_molecular_graphics
;
DIAMOND (Brandenburg, 1999)
and Mercury (Macrae <i>et al.</i>, 2006)
;
_computing_publication_material
                            'WinGX (Farrugia, 1999) and publCIF (Westrip (2010)'
loop_
    _atom_site_type_symbol
    _atom_site_label
    _atom_site_fract_x
    _atom_site_fract_y
    _atom_site_fract_z
    _atom_site_U_iso_or_equiv
    _atom_site_adp_type
    _atom_site_calc_flag
    _atom_site_refinement_flags
    _atom_site_occupancy
    _atom_site_symmetry_multiplicity
    _atom_site_disorder_assembly
    _atom_site_disorder_group
    C C1 0.11524(14) 0.04287(9) 0.10813(13) 0.0158(4) Uani d . 1 1 . .
    C C2 0.00121(16) 0.09715(9) 0.19231(15) 0.0180(4) Uani d . 1 1 . .
    C C3 0.20910(17) 0.09726(9) 0.00491(15) 0.0178(4) Uani d . 1 1 . .
    C C4 -0.10310(16) 0.15159(9) 0.09316(15) 0.0177(4) Uani d . 1 1 . .
    C C5 0.0000 0.20830(13) 0.0000 0.0190(5) Uani d S 1 2 . .
    H H5A 0.0641 0.2446 0.0603 0.023 Uiso calc PR 0.50 1 . .
    H H5B -0.0641 0.2446 -0.0603 0.023 Uiso calc PR 0.50 1 . .
    H H2A -0.0646(17) 0.0622(11) 0.2559(18) 0.024(4) Uiso d . 1 1 . .
    H H2B 0.0618(18) 0.1376(11) 0.256(2) 0.032(4) Uiso d . 1 1 . .
    H H3A 0.2779(19) 0.1360(11) 0.0608(17) 0.028(4) Uiso d . 1 1 . .
    H H3B 0.2842(18) 0.0618(11) -0.0514(15) 0.023(4) Uiso d . 1 1 . .
    H H4 -0.1732(16) 0.1880(9) 0.1554(15) 0.012(3) Uiso d . 1 1 . .
loop_
    _atom_site_aniso_label
    _atom_site_aniso_U_11
    _atom_site_aniso_U_22
    _atom_site_aniso_U_33
    _atom_site_aniso_U_12
    _atom_site_aniso_U_13
    _atom_site_aniso_U_23
    C1 0.0144(7) 0.0184(7) 0.0147(7) 0.0009(5) -0.0028(5) 0.0008(6)
    C2 0.0205(8) 0.0174(8) 0.0161(7) 0.0012(6) 0.0007(6) -0.0008(6)
    C3 0.0162(7) 0.0180(8) 0.0192(8) -0.0013(6) 0.0001(6) 0.0012(6)
    C4 0.0192(7) 0.0140(7) 0.0201(7) 0.0025(5) -0.0002(6) -0.0043(6)
    C5 0.0223(10) 0.0120(10) 0.0228(10) 0.000 -0.0051(8) 0.000
_geom_special_details
;
All e.s.d.'s (except the e.s.d. in the dihedral angle between two l.s. planes)
are estimated using the full covariance matrix. The cell e.s.d.'s are taken
into account individually in the estimation of e.s.d.'s in distances, angles
and torsion angles; correlations between e.s.d.'s in cell parameters are only
used when they are defined by crystal symmetry. An approximate (isotropic)
treatment of cell e.s.d.'s is used for estimating e.s.d.'s involving l.s.
planes.
;
loop_
    _geom_bond_atom_site_label_1
    _geom_bond_atom_site_label_2
    _geom_bond_site_symmetry_2
    _geom_bond_distance
    _geom_bond_publ_flag
    C1 C1 12 1.343(3) ?
    C1 C2 . 1.5153(18) ?
    C1 C3 . 1.5164(18) ?
    C2 C4 . 1.5434(18) ?
    C2 H2A . 0.984(17) ?
    C2 H2B . 1.009(18) ?
    C3 C4 4 1.5450(19) ?
    C3 H3A . 0.994(17) ?
    C3 H3B . 1.000(16) ?
    C4 C5 . 1.5250(17) ?
    C4 C3 4 1.5450(19) ?
    C4 H4 . 1.012(14) ?
    C5 C4 4 1.5250(17) ?
    C5 H5A . 0.9700 ?
    C5 H5B . 0.9700 ?
loop_
    _geom_angle_atom_site_label_1
    _geom_angle_atom_site_label_2
    _geom_angle_atom_site_label_3
    _geom_angle_site_symmetry_1
    _geom_angle_site_symmetry_3
    _geom_angle
    _geom_angle_publ_flag
    C1 C1 C2 12 . 124.13(7) ?
    C1 C1 C3 12 . 124.17(7) ?
    C2 C1 C3 . . 110.88(11) ?
    C1 C2 C4 . . 112.03(11) ?
    C1 C2 H2A . . 111.7(10) ?
    C4 C2 H2A . . 109.5(9) ?
    C1 C2 H2B . . 108.7(9) ?
    C4 C2 H2B . . 107.6(10) ?
    H2A C2 H2B . . 107.0(15) ?
    C1 C3 C4 . 4 111.80(11) ?
    C1 C3 H3A . . 109.1(9) ?
    C4 C3 H3A 4 . 108.9(9) ?
    C1 C3 H3B . . 111.3(9) ?
    C4 C3 H3B 4 . 112.1(9) ?
    H3A C3 H3B . . 103.3(13) ?
    C5 C4 C2 . . 109.00(11) ?
    C5 C4 C3 . 4 109.04(11) ?
    C2 C4 C3 . 4 113.04(11) ?
    C5 C4 H4 . . 110.1(8) ?
    C2 C4 H4 . . 108.3(8) ?
    C3 C4 H4 4 . 107.4(8) ?
    C4 C5 C4 . 4 108.75(15) ?
    C4 C5 H5A . . 109.9 ?
    C4 C5 H5A 4 . 109.9 ?
    C4 C5 H5B . . 109.9 ?
    C4 C5 H5B 4 . 109.9 ?
    H5A C5 H5B . . 108.3 ?
